# Supplementary material for: Calreticulin Regulates SARS-CoV-2 Spike Protein Turnover and Modulates SARS-CoV-2 Infectivity
Source: Cells. 2023 Nov 23;12(23):2694. doi: 10.3390/cells12232694 (PMC10705507; doi:10.3390/cells12232694)
Supplement: Supplementary file 1 [file cells-12-02694-s001.zip]

Archive with 1 entries (1 files):
- cells-2709899-supplementary.pdf
